# Supplementary material for: Are Visitor and Personnel Downtime Restrictions an Effective Biosecurity Measure to Prevent the Indirect Transmission of Pathogens to Livestock?
Source: Animals (Basel). 2026 Jan 9;16(2):205. doi: 10.3390/ani16020205 (PMC12837341; doi:10.3390/ani16020205)
Supplement: Supplementary file 1 [file animals-16-00205-s001.zip]

Archive with 1 entries (1 files):
- Supplementary materials - Downtime manuscript.pdf
